# Supplementary material for: Heat-Inactivated Pediococcus acidilactici pA1c®HI Maintains Glycemic Control and Prevents Body Weight Gain in High-Fat-Diet-Fed Mice
Source: Int J Mol Sci. 2025 Jul 3;26(13):6408. doi: 10.3390/ijms26136408 (PMC12250037; doi:10.3390/ijms26136408)
Supplement: Supplementary file 1 [file ijms-26-06408-s001.zip]

Archive with 1 entries (1 files):
- ijms-3710917-supplementary.pdf
